# Supplementary material for: Comparative Experimental and Theoretical Study of Mg, Al and Zn Aryloxy Complexes in Copolymerization of Cyclic Esters: The Role of the Metal Coordination in Formation of Random Copolymers
Source: Polymers (Basel). 2020 Oct 2;12(10):2273. doi: 10.3390/polym12102273 (PMC7600584; doi:10.3390/polym12102273)
Supplement: Supplementary file 1 [file polymers-12-02273-s001.zip]

Archive with 1 entries (1 files):
- LA-CL_SM_rev.pdf
